# Supplementary material for: Polyacrylonitrile/Aminated Polymeric Nanosphere Nanofibers as Efficient Adsorbents for Cr(VI) Removal
Source: Molecules. 2022 Oct 21;27(20):7133. doi: 10.3390/molecules27207133 (PMC9611933; doi:10.3390/molecules27207133)
Supplement: Supplementary file 1 [file molecules-27-07133-s001.zip]

Archive with 1 entries (1 files):
- molecules-1972571-supplementary.pdf
